# Supplementary material for: Concurrent Validity and Relative Reliability of the RunScribe™ System for the Assessment of Spatiotemporal Gait Parameters During Walking
Source: Sensors (Basel). 2024 Dec 7;24(23):7825. doi: 10.3390/s24237825 (PMC11644950; doi:10.3390/s24237825)
Supplement: Supplementary file 1 [file sensors-24-07825-s001.zip]

Archive with 1 entries (1 files):
- sensors-3301663-supplementary.pdf
